# Supplementary material for: Lipid-Based Catalysis Demonstrated by Bilayer-Enabled Ester Hydrolysis
Source: Membranes (Basel). 2024 Jul 30;14(8):168. doi: 10.3390/membranes14080168 (PMC11356346; doi:10.3390/membranes14080168)
Supplement: Supplementary file 1 [file membranes-14-00168-s001.zip]

Archive with 1 entries (1 files):
- membranes-3062484-supplementary.pdf
